# Supplementary material for: Biobased Random Copolymers of Poly(Hexamethylene Furanoate) for Sustainable Food Packaging: Camphoric Acid as a Valuable Co-Monomer for Improved Mechanical Properties
Source: Polymers (Basel). 2026 Jan 17;18(2):255. doi: 10.3390/polym18020255 (PMC12846005; doi:10.3390/polym18020255)
Supplement: Supplementary file 1 [file polymers-18-00255-s001.zip]

Archive with 1 entries (1 files):
- polymers-4094638-supplementary.pdf
